# Supplementary material for: Enhancing brain tumor MRI classification with an ensemble of deep learning models and transformer integration
Source: PeerJ Comput Sci. 2024 Nov 27;10:e2425. doi: 10.7717/peerj-cs.2425 (PMC11623201; doi:10.7717/peerj-cs.2425)
Supplement: Code S1 [file peerj-cs-10-2425-s001.ipynb]

# %% [code]
pip install imutils

# %% [code]
import numpy as np
import pandas as pd
import os
from os import listdir
import tensorflow as tf
from keras.preprocessing.image import ImageDataGenerator
import cv2
import matplotlib.pyplot as plt
%matplotlib inline
import imutils

from tensorflow.keras.models import Model,load_model
from tensorflow.keras.layers import Conv2D,Input,ZeroPadding2D,BatchNormalization,Flatten,Activation,Dense,MaxPooling2D
from sklearn.model_selection import train_test_split
from sklearn.utils import shuffle 
import matplotlib.pyplot as plt
import seaborn as sns
import keras
from keras.preprocessing.image import ImageDataGenerator
from sklearn.model_selection import train_test_split
from sklearn.metrics import classification_report,confusion_matrix
from keras.callbacks import ReduceLROnPlateau
import cv2
import os
import numpy as np
import pandas as pd
from sklearn.metrics import mean_absolute_error
from sklearn.metrics import mean_squared_error
from sklearn.metrics import r2_score
from sklearn.metrics import matthews_corrcoef

# %% [markdown]
# Preprocessing part

# %% [code]
image_dir="/kaggle/input"

# %% [code]
import cv2
import numpy as np
import imutils
import matplotlib.pyplot as plt

def crop_brain_contour(image, plot=False):
    if len(image.shape) == 2:
        gray = image  
    else:
        gray = cv2.cvtColor(image, cv2.COLOR_BGR2GRAY)

    gray = cv2.GaussianBlur(gray, (5, 5), 0)

    thresh = cv2.threshold(gray, 45, 255, cv2.THRESH_BINARY)[1]
    thresh = cv2.erode(thresh, None, iterations=2)
    thresh = cv2.dilate(thresh, None, iterations=2)

    cnts = cv2.findContours(thresh.copy(), cv2.RETR_EXTERNAL, cv2.CHAIN_APPROX_SIMPLE)
    cnts = imutils.grab_contours(cnts)
    c = max(cnts, key=cv2.contourArea)

    extLeft = tuple(c[c[:, :, 0].argmin()][0])
    extRight = tuple(c[c[:, :, 0].argmax()][0])
    extTop = tuple(c[c[:, :, 1].argmin()][0])
    extBot = tuple(c[c[:, :, 1].argmax()][0])

    new_image = image[extTop[1]:extBot[1], extLeft[0]:extRight[0]]

    if plot:
        plt.figure()
        plt.subplot(1, 2, 1)
        plt.imshow(image)
        plt.tick_params(axis='both', which='both', top=False, bottom=False, left=False, right=False,labelbottom=False, labeltop=False, labelleft=False, labelright=False)
        plt.title('Original Image')
        plt.subplot(1, 2, 2)
        plt.imshow(new_image)
        plt.tick_params(axis='both', which='both',top=False, bottom=False, left=False, right=False,labelbottom=False, labeltop=False, labelleft=False, labelright=False)
        plt.title('Cropped Image')
        plt.show()

    return new_image


# %% [code]
import os
import cv2
import numpy as np
from os import listdir

np.random.seed(32)

label_mapping = {
    '1': 'meningioma',
    '2': 'glioma',
    '3': 'pituitary tumor'
}

def load_data(dir_list, image_size):
    X = []
    y = []
    image_width, image_height = image_size

    for directory in dir_list:
        label = os.path.basename(directory)  
        for filename in listdir(directory):
            image = cv2.imread(os.path.join(directory, filename), cv2.IMREAD_COLOR)

            if image is None:
                print(f"Warning: Unable to load image at path {os.path.join(directory, filename)}")
                continue

            image = crop_brain_contour(image, plot=False)
            image = cv2.resize(image, dsize=(image_width, image_height), interpolation=cv2.INTER_CUBIC)
            image = image / 255.0
            X.append(image)
            y.append([label_mapping[label]])

    X = np.array(X)
    y = np.array(y)


    return X, y


# %% [code]
IMG_WIDTH, IMG_HEIGHT = (224, 224)

image_dir_list = ["/kaggle/input/1", "/kaggle/input/2", "/kaggle/input/3"]

Images, Labels = load_data(image_dir_list, (IMG_WIDTH, IMG_HEIGHT))

# %% [code]
from sklearn.utils.class_weight import compute_class_weight
import numpy as np

y_train_CW = Labels.ravel()

classes = np.unique(y_train_CW)
weights = compute_class_weight(
    class_weight='balanced',
    classes=classes,
    y=y_train_CW
)

class_weights_array = np.array(weights)


# %% [code]
print(class_weights_array)

# %% [code]
unique_labels = np.unique([label[0] for label in Labels])

label_to_int = {label: i for i, label in enumerate(unique_labels)}

one_hot_labels = np.zeros((len(Labels), len(unique_labels)))

for i, label in enumerate(Labels):
    label_text = label[0]
    label_index = label_to_int[label_text]
    one_hot_labels[i, label_index] = 1

# %% [code]
print ("number of one_hot_labels  examples = " + str(one_hot_labels.shape))

# %% [code]
X_train, X_test, y_train, y_test = train_test_split(Images, one_hot_labels, test_size=0.1 , random_state=42, stratify=one_hot_labels,shuffle = True)

X_train, X_val, y_train, y_val = train_test_split(X_train, y_train, test_size=0.1, random_state=42, stratify=y_train ,shuffle = True)


# %% [code]
import random
from tensorflow.keras.backend import clear_session

clear_session()
np.random.seed(42)
random.seed(42)
tf.random.set_seed(42)

# %% [code]
print ("number of training examples = " + str(X_train.shape))
print ("number of training labels examples = " + str(y_train.shape))
print ("number of test examples = " + str(X_test.shape))
print ("number of test labels examples = " + str(y_test.shape))

# %% [markdown]
# Data augmentation

# %% [code]
datagen = ImageDataGenerator(
    width_shift_range=0.1,  
    height_shift_range=0.1, 
    shear_range=0.2,        
    zoom_range=0.2,         
    horizontal_flip=True,   
)

val_datagen = ImageDataGenerator()

datagen.fit(X_train)

val_datagen.fit(X_val)

train = datagen.flow(X_train, y_train, batch_size=8)

valid = val_datagen.flow(X_val, y_val, batch_size=8)

# %% [code]
del X_train, y_train, X_val, y_val, one_hot_labels, unique_labels, label_to_int, Images, Labels, y_train_CW, classes, weights

# %% [markdown]
# The Transformers functions

# %% [code]
import numpy as np
import tensorflow as tf
from tensorflow.keras.layers import Dense, Dropout, Conv2D, LayerNormalization
from tensorflow.keras.activations import sigmoid


def window_partition(x, window_size):

    _, H, W, C = x.get_shape().as_list()

    patch_num_H = H // window_size
    patch_num_W = W // window_size
    x = tf.reshape(x, shape=(-1, patch_num_H, window_size, patch_num_W, window_size, C))
    x = tf.transpose(x, (0, 1, 3, 2, 4, 5))

    windows = tf.reshape(x, shape=(-1, window_size, window_size, C))

    return windows


def window_reverse(windows, window_size, H, W, C):
    patch_num_H = H // window_size
    patch_num_W = W // window_size
    x = tf.reshape(windows, shape=(-1, patch_num_H, patch_num_W, window_size, window_size, C))
    x = tf.transpose(x, perm=(0, 1, 3, 2, 4, 5))

    x = tf.reshape(x, shape=(-1, H, W, C))

    return x


class Mlp(tf.keras.layers.Layer):
    def __init__(self, filter_num, drop=0., prefix='', **kwargs):
        super(Mlp, self).__init__(**kwargs)

        self.prefix = prefix
        self.filter_num = filter_num
        self.drop = drop

        self.fc1 = Dense(filter_num[0], name='{}_mlp_0'.format(prefix))
        self.fc2 = Dense(filter_num[1], name='{}_mlp_1'.format(prefix))
        self.drop = Dropout(drop)

        self.activation = tf.keras.activations.gelu

    def get_config(self):
        return {
            'prefix': self.prefix,
            'filter_num': self.filter_num,
            'drop': self.drop

        }

    @classmethod
    def from_config(cls, config):
        return cls(**config)

    def call(self, x):
        x = self.fc1(x)
        self.activation(x)
        x = self.drop(x)
        x = self.fc2(x)
        x = self.drop(x)

        return x


class WindowAttention(tf.keras.layers.Layer):
    def __init__(self, dim, window_size, num_heads, qkv_bias=True, qk_scale=None, attn_drop=0, proj_drop=0., prefix='',
                 **kwargs):
        super(WindowAttention, self).__init__(**kwargs)

        self.dim = dim  
        self.window_size = window_size  
        self.num_heads = num_heads  

        head_dim = dim // num_heads
        self.qk_scale = qk_scale
        self.qkv_bias = qkv_bias
        self.scale = qk_scale or head_dim ** -0.5  
        self.prefix = prefix
        self.attn_drop = attn_drop
        self.qkv = Dense(dim * 3, use_bias=qkv_bias, name='{}_attn_qkv'.format(self.prefix))
        self.attn_drops = Dropout(attn_drop)
        self.projs = Dense(dim, name='{}_attn_proj'.format(self.prefix))
        self.proj_drop = proj_drop
        self.proj_drops = Dropout(proj_drop)

    def get_config(self):

        return {
            'dim': self.dim,
            'num_heads': self.num_heads,
            'window_size': self.window_size,
            'scale': self.scale,
            'qkv': self.qkv,
            'qk_scale': self.qk_scale,
            'qkv_bias': self.qkv_bias,
            'prefix': self.prefix,
            'attn_drop': self.attn_drop,
            'proj_drop': self.proj_drop,
        }

    @classmethod
    def from_config(cls, config):
        return cls(**config)

    def build(self, input_shape):

        num_window_elements = (2 * self.window_size[0] - 1) * (2 * self.window_size[1] - 1)
        self.relative_position_bias_table = self.add_weight('{}_attn_pos'.format(self.prefix),
                                                            shape=(num_window_elements, self.num_heads),
                                                            initializer=tf.initializers.Zeros(), trainable=True)

        coords_h = np.arange(self.window_size[0])
        coords_w = np.arange(self.window_size[1])
        coords_matrix = np.meshgrid(coords_h, coords_w, indexing='ij')
        coords = np.stack(coords_matrix)
        coords_flatten = coords.reshape(2, -1)
        relative_coords = coords_flatten[:, :, None] - coords_flatten[:, None, :]
        relative_coords = relative_coords.transpose([1, 2, 0])
        relative_coords[:, :, 0] += self.window_size[0] - 1
        relative_coords[:, :, 1] += self.window_size[1] - 1
        relative_coords[:, :, 0] *= 2 * self.window_size[1] - 1
        relative_position_index = relative_coords.sum(-1)

        self.relative_position_index = tf.Variable(
            initial_value=tf.convert_to_tensor(relative_position_index), trainable=False,
            name='{}_attn_pos_ind'.format(self.prefix))

        self.built = True

    def call(self, x, mask=None):

        _, N, C = x.get_shape().as_list()
        head_dim = C // self.num_heads

        x_qkv = self.qkv(x)
        x_qkv = tf.reshape(x_qkv, shape=(-1, N, 3, self.num_heads, head_dim))
        x_qkv = tf.transpose(x_qkv, perm=(2, 0, 3, 1, 4))
        q, k, v = x_qkv[0], x_qkv[1], x_qkv[2]

        q = q * self.scale

        k = tf.transpose(k, perm=(0, 1, 3, 2))
        attn = (q @ k)

        num_window_elements = self.window_size[0] * self.window_size[1]
        relative_position_index_flat = tf.reshape(self.relative_position_index, shape=(-1,))
        relative_position_bias = tf.gather(self.relative_position_bias_table, relative_position_index_flat)
        relative_position_bias = tf.reshape(relative_position_bias,
                                            shape=(num_window_elements, num_window_elements, -1))
        relative_position_bias = tf.transpose(relative_position_bias, perm=(2, 0, 1))
        attn = attn + tf.expand_dims(relative_position_bias, axis=0)

        if mask is not None:
            nW = mask.get_shape()[0]
            mask_float = tf.cast(tf.expand_dims(tf.expand_dims(mask, axis=1), axis=0), tf.float32)
            attn = tf.reshape(attn, shape=(-1, nW, self.num_heads, N, N)) + mask_float
            attn = tf.reshape(attn, shape=(-1, self.num_heads, N, N))
            attn = sigmoid(attn)
        else:
            attn = sigmoid(attn)

        attn = self.attn_drops(attn)

        x_qkv = (attn @ v)
        x_qkv = tf.transpose(x_qkv, perm=(0, 2, 1, 3))
        x_qkv = tf.reshape(x_qkv, shape=(-1, N, C))

        x_qkv = self.projs(x_qkv)

        x_qkv = self.proj_drops(x_qkv)

        return x_qkv


class SwinTransformerBlock(tf.keras.layers.Layer):
    def __init__(self, dim, num_patch, num_heads, window_size=7, shift_size=0, num_mlp=1024,
                 qkv_bias=True, qk_scale=None, mlp_drop=0, attn_drop=0, proj_drop=0, drop_path_prob=0, prefix='',
                 **kwargs):
        super(SwinTransformerBlock, self).__init__(**kwargs)

        self.dim = dim  
        self.num_patch = num_patch  
        self.num_heads = num_heads 
        self.window_size = window_size  
        self.shift_size = shift_size  
        self.num_mlp = num_mlp  
        self.prefix = prefix
        self.qkv_bias = qkv_bias
        self.qk_scale = qk_scale
        self.mlp_drop = mlp_drop
        self.attn_drop = attn_drop
        self.drop_path_prob = drop_path_prob

        self.norm1 = LayerNormalization(epsilon=1e-5, name='{}_norm1'.format(self.prefix))
        self.attn = WindowAttention(dim, window_size=(self.window_size, self.window_size), num_heads=num_heads,
                                    qkv_bias=qkv_bias, qk_scale=qk_scale, attn_drop=attn_drop, proj_drop=proj_drop,
                                    prefix=self.prefix)
        self.drop_path = drop_path(drop_path_prob)
        self.norm2 = LayerNormalization(epsilon=1e-5, name='{}_norm2'.format(self.prefix))
        self.mlp = Mlp([num_mlp, dim], drop=mlp_drop, prefix=self.prefix)

        assert 0 <= self.shift_size, 'shift_size >= 0 is required'
        assert self.shift_size < self.window_size, 'shift_size < window_size is required'

      
        if min(self.num_patch) < self.window_size:
            self.shift_size = 0
            self.window_size = min(self.num_patch)

    def get_config(self):

        return {
            'dim': self.dim,
            'num_patch': self.num_patch,
            'num_heads': self.num_heads,
            'window_size': self.window_size,
            'shift_size': self.shift_size,
            'num_mlp': self.num_mlp,
            'prefix': self.prefix,
            'qkv_bias': self.qkv_bias,
            'qk_scale': self.qk_scale,
            'mlp_drop': self.mlp_drop,
            'attn_drop': self.attn_drop,
            'drop_path_prob': self.drop_path_prob,
        }

    @classmethod
    def from_config(cls, config):
        return cls(**config)

    def build(self, input_shape):
        if self.shift_size > 0:
            H, W = self.num_patch
            h_slices = (
            slice(0, -self.window_size), slice(-self.window_size, -self.shift_size), slice(-self.shift_size, None))
            w_slices = (
            slice(0, -self.window_size), slice(-self.window_size, -self.shift_size), slice(-self.shift_size, None))

            mask_array = np.zeros((1, H, W, 1))

            count = 0
            for h in h_slices:
                for w in w_slices:
                    mask_array[:, h, w, :] = count
                    count += 1
            mask_array = tf.convert_to_tensor(mask_array)

            mask_windows = window_partition(mask_array, self.window_size)
            mask_windows = tf.reshape(mask_windows, shape=[-1, self.window_size * self.window_size])
            attn_mask = tf.expand_dims(mask_windows, axis=1) - tf.expand_dims(mask_windows, axis=2)
            attn_mask = tf.where(attn_mask != 0, -100.0, attn_mask)
            attn_mask = tf.where(attn_mask == 0, 0.0, attn_mask)
            self.attn_mask = tf.Variable(initial_value=attn_mask, trainable=False,
                                         name='{}_attn_mask'.format(self.prefix))
        else:
            self.attn_mask = None

        self.built = True

    def call(self, x):
        H, W = self.num_patch
        B, L, C = x.get_shape().as_list()

        assert L == H * W, 'Number of patches before and after Swin-MSA are mismatched.'

        x_skip = x

        x = self.norm1(x)

        x = tf.reshape(x, shape=(-1, H, W, C))

        if self.shift_size > 0:
            shifted_x = tf.roll(x, shift=[-self.shift_size, -self.shift_size], axis=[1, 2])
        else:
            shifted_x = x

        x_windows = window_partition(shifted_x, self.window_size)
        x_windows = tf.reshape(x_windows, shape=(-1, self.window_size * self.window_size, C))

        attn_windows = self.attn(x_windows, mask=self.attn_mask)

        attn_windows = tf.reshape(attn_windows, shape=(-1, self.window_size, self.window_size, C))
        shifted_x = window_reverse(attn_windows, self.window_size, H, W, C)

        if self.shift_size > 0:
            x = tf.roll(shifted_x, shift=[self.shift_size, self.shift_size], axis=[1, 2])
        else:
            x = shifted_x

        x = tf.reshape(x, shape=(-1, H * W, C))

        x = self.drop_path(x)

        x = x_skip + x

        x_skip = x

        x = self.norm2(x)
        x = self.mlp(x)
        x = self.drop_path(x)

        x = x_skip + x

        return x

# %% [code]

from __future__ import absolute_import

import tensorflow as tf
from tensorflow.image import extract_patches
from tensorflow.keras.layers import Conv2D, Layer, Dense, Embedding

class patch_extract(Layer):
    def __init__(self, patch_size, **kwargs):
        super(patch_extract, self).__init__(**kwargs)
        self.patch_size = patch_size

    def get_config(self):
        return {
            'patch_size': self.patch_size
        }

    @classmethod
    def from_config(cls, config):
        return cls(**config)

    def call(self, images):
        batch_size = tf.shape(images)[0]
        height = tf.shape(images)[1]
        width = tf.shape(images)[2]

        patch_height = self.patch_size
        patch_width = self.patch_size

        patches = tf.image.extract_patches(
            images=images,
            sizes=[1, patch_height, patch_width, 1],
            strides=[1, patch_height, patch_width, 1],
            rates=[1, 1, 1, 1],
            padding='VALID',
        )

        patch_dim = patches.shape[-1]
        patch_num = tf.shape(patches)[1] * tf.shape(patches)[2]

        patches = tf.reshape(patches, (batch_size, patch_num, patch_dim))
        return patches


class patch_embedding(Layer):
    def __init__(self, num_patch, embed_dim,**kwargs):
        super(patch_embedding, self).__init__(**kwargs)
        self.num_patch = num_patch
        self.embed_dim = embed_dim
        self.proj = Dense(self.embed_dim)
        self.pos_embed = Embedding(input_dim=num_patch, output_dim=self.embed_dim)

    def get_config(self):


        return {
            'num_patch': self.num_patch,
            'embed_dim': self.embed_dim,
        }

    @classmethod
    def from_config(cls, config):
        return cls(**config)


    def call(self, patch):
        pos = tf.range(start=0, limit=self.num_patch, delta=1)
        embed = self.proj(patch) + self.pos_embed(pos)
        return embed

class patch_merging(tf.keras.layers.Layer):

    def __init__(self, num_patch, embed_dim, name='',**kwargs):
        super(patch_merging,self).__init__(**kwargs)

        self.num_patch = num_patch
        self.embed_dim = embed_dim

        self.linear_trans = Dense(2*embed_dim, use_bias=False, name='{}_linear_trans'.format(name))

    def get_config(self):

        return {
            'num_patch': self.num_patch,
            'embed_dim': self.embed_dim,
        }

    @classmethod
    def from_config(cls, config):
        return cls(**config)


    def call(self, x):

        H, W = self.num_patch
        B, L, C = x.get_shape().as_list()

        assert (L == H * W), 'input feature has wrong size'
        assert (H % 2 == 0 and W % 2 == 0), '{}-by-{} patches received, they are not even.'.format(H, W)

        x = tf.reshape(x, shape=(-1, H, W, C))

        x0 = x[:, 0::2, 0::2, :]  
        x1 = x[:, 1::2, 0::2, :]  
        x2 = x[:, 0::2, 1::2, :]  
        x3 = x[:, 1::2, 1::2, :]  
        x = tf.concat((x0, x1, x2, x3), axis=-1)

        x = tf.reshape(x, shape=(-1, (H//2)*(W//2), 4*C))

        x = self.linear_trans(x)

        return x

class patch_expanding(tf.keras.layers.Layer):

    def __init__(self, num_patch, embed_dim, upsample_rate, return_vector=True, name=''):
        super().__init__()

        self.num_patch = num_patch
        self.embed_dim = embed_dim
        self.upsample_rate = upsample_rate
        self.return_vector = return_vector

        self.linear_trans1 = Conv2D(upsample_rate*embed_dim, kernel_size=1, use_bias=False, name='{}_linear_trans1'.format(name))
        self.linear_trans2 = Conv2D(upsample_rate*embed_dim, kernel_size=1, use_bias=False, name='{}_linear_trans1'.format(name))
        self.prefix = name

    def call(self, x):

        H, W = self.num_patch
        B, L, C = x.get_shape().as_list()

        assert (L == H * W), 'input feature has wrong size'

        x = tf.reshape(x, (-1, H, W, C))

        x = self.linear_trans1(x)

        x = tf.nn.depth_to_space(x, self.upsample_rate, data_format='NHWC', name='{}_d_to_space'.format(self.prefix))

        if self.return_vector:
            x = tf.reshape(x, (-1, L*self.upsample_rate*self.upsample_rate, C//2))

        return x

# %% [code]

from __future__ import absolute_import

import tensorflow as tf
from tensorflow.keras.layers import Layer

def drop_path_(inputs, drop_prob, is_training):

    if (not is_training) or (drop_prob == 0.):
        return inputs

    keep_prob = 1.0 - drop_prob

    input_shape = tf.shape(inputs)
    batch_num = input_shape[0]; rank = len(input_shape)

    shape = (batch_num,) + (1,) * (rank - 1)
    random_tensor = keep_prob + tf.random.uniform(shape, dtype=inputs.dtype)
    path_mask = tf.floor(random_tensor)
    output = tf.math.divide(inputs, keep_prob) * path_mask
    return output

class drop_path(Layer):
    def __init__(self, drop_prob=None,**kwargs):
        super().__init__()
        self.drop_prob = drop_prob

    def get_config(self):

        config = super().get_config().copy()
        config.update({
            'drop_prob': self.drop_prob
        })
        return config


    def call(self, x, training=None):
        return drop_path_(x, self.drop_prob, training)

# %% [markdown]
# VIT model checkpoint

# %% [code]
from keras.callbacks import ModelCheckpoint


# %% [code]
model_checkpoint_filepath_VIT = os.path.join('model_saved', 'best_model_VIT.Keras')


model_checkpoint_VIT = ModelCheckpoint(
    filepath=model_checkpoint_filepath_VIT, 
    monitor='val_loss',
    save_best_only=True,
    verbose=0
)

# %% [markdown]
# Define learning rate reduction

# %% [code]
learning_rate_reduction_VIT = ReduceLROnPlateau( monitor='val_loss', factor=0.2, epsilon=0.00001, patience=7,
                                                 verbose=1)

# %% [markdown]
#  Define the early stoping

# %% [code]
from keras.callbacks import EarlyStopping


# %% [code]
early_VIT = EarlyStopping(monitor="val_loss",
                      mode="min",
                      patience=10, verbose=1)

# %% [code]
callbacks_list_VIT = [early_VIT, learning_rate_reduction_VIT ,model_checkpoint_VIT]

# %% [markdown]
#  Creating the feature extarcting model

# %% [markdown]
#  Ensemble pretraind network

# %% [code]
#  build our Ensemble network -- this is the pretrained

pretrained_D = tf.keras.applications.DenseNet201(input_shape=(224, 224, 3), weights='imagenet',  include_top=False)
#pretrained_E = tf.keras.applications.EfficientNetB7(input_shape=(224, 224, 3), weights='imagenet', include_top=False)
#pretrained_VGG = tf.keras.applications.VGG16(input_shape=(224, 224, 3), weights='imagenet', include_top=False)

pretrained_googleNet = tf.keras.applications.InceptionV3(input_shape=(224, 224, 3), weights='imagenet', include_top=False)

pretrained_IRV2 = tf.keras.applications.InceptionResNetV2(input_shape=(224, 224, 3), weights='imagenet', include_top=False)
#pretrained_Xception = tf.keras.applications.Xception(input_shape=(224, 224, 3), weights='imagenet', include_top=False)


# %% [code]

# Combining the models
for layer in pretrained_D.layers:
    layer.trainable = False

for layer in pretrained_IRV2.layers:
    layer.trainable = False

#for layer in pretrained_Xception.layers:
 #   layer.trainable = False

#for layer in pretrained_E.layers:
 #   layer.trainable = False

#for layer in pretrained_VGG.layers:
 #   layer.trainable = False

for layer in pretrained_googleNet.layers:
    layer.trainable = False

# %% [code]
visible = tf.keras.layers.Input(shape=(224, 224,3))

#x4 = pretrained_E(visible)
#x3 = pretrained_VGG(visible)
x2 = pretrained_googleNet(visible)

x1 = pretrained_D(visible)
x5 = pretrained_IRV2(visible)
#x6 = pretrained_Xception(visible)

# %% [code]
print(x2.shape)
print(x1.shape)
print(x5.shape)

# %% [code]
x2 = tf.keras.layers.ZeroPadding2D(padding=((0, 2), (0, 2)))(x2)
x5 = tf.keras.layers.ZeroPadding2D(padding=((0, 2), (0, 2)))(x5)
#merge = tf.keras.layers.concatenate([x1, x5, x6], name="concatallprobs")
merge = tf.keras.layers.concatenate([x2,x1,x5], name="concatallprobs")


# %% [code]
part_A = tf.keras.layers.ZeroPadding2D(padding=((0, 5), (0, 5)))(merge)

# %% [code]
print(part_A.shape)

# %% [code]
from keras.layers import GlobalAveragePooling1D

# %% [code]

input_size = (12, 12, 5504)
patch_size = (2, 2)  

# Dropout parameters
mlp_drop_rate =  0.29963209507789 
attn_drop_rate = 0.760571445127933 
proj_drop_rate = 0.585595153449124 
drop_path_rate = 0.4789267873576293 

num_heads =4 
embed_dim = 96 
num_mlp =24 
qkv_bias = True  
qk_scale = None  
window_size = 2  
shift_size = window_size // 2  

num_patch_x = input_size[0] // patch_size[0]
num_patch_y = input_size[1] // patch_size[1]

patch_size = patch_size[0]
X = patch_extract(patch_size)(part_A)
X = patch_embedding(num_patch_x * num_patch_y, embed_dim)(X)

for i in range(2):
    if i % 2 == 0:
        shift_size_temp = 0
    else:
        shift_size_temp = shift_size

    X = SwinTransformerBlock(dim=embed_dim, num_patch=(num_patch_x, num_patch_y), num_heads=num_heads,
                                         window_size=window_size, shift_size=shift_size_temp, num_mlp=num_mlp,
                                         qkv_bias=qkv_bias, qk_scale=qk_scale,
                                         mlp_drop=mlp_drop_rate, attn_drop=attn_drop_rate, proj_drop=proj_drop_rate,
                                         drop_path_prob=drop_path_rate,
                                         prefix='swin_block{}'.format(i))(X)

X = patch_merging((num_patch_x, num_patch_y), embed_dim=embed_dim, name='down{}'.format(i))(X)
X = GlobalAveragePooling1D(name="feature_extracting_layer")(X)
X = tf.keras.layers.Dense(256, activation="relu", name="dense_head1")(X)
X = tf.keras.layers.Dropout(0.5, name="dropout_head1")(X)

X = tf.keras.layers.Dense(96, activation="relu", name="dense_head2")(X)
X = tf.keras.layers.Dropout(0.1, name="dropout_head2")(X)


OUT = Dense(3, activation='softmax', name="predictions_head")(X)


model = Model(inputs=visible, outputs=OUT)
model.compile(optimizer=tf.keras.optimizers.Adam(learning_rate=0.0001, clipvalue=0.2), loss='categorical_crossentropy', metrics=['accuracy'])
model.summary()


# %% [markdown]
# Training the feature extracting model

# %% [code]
history = model.fit(train, epochs=100,validation_data=valid, callbacks=callbacks_list_VIT, verbose=1)

# %% [code]
print("Loss of the model is - " , model.evaluate(X_test, y_test)[0])

print("Accuracy of the model is - " , model.evaluate(X_test, y_test)[1]*100 , "%")

# %% [code]
train_acc = history.history['accuracy']
train_loss = history.history['loss']
val_acc = history.history['val_accuracy']
val_loss = history.history['val_loss']

epochs = range(len(train_acc))
fig , ax = plt.subplots(1,2)
fig.set_size_inches(20,10)

ax[0].plot(epochs , train_acc , 'go-' , label = 'Training Accuracy')
ax[0].plot(epochs , val_acc , 'ro-' , label = 'Validation Accuracy')
ax[0].set_title('Training & Validation Accuracy')
ax[0].legend()
ax[0].set_xlabel("Epochs")
ax[0].set_ylabel("Accuracy")

ax[1].plot(epochs , train_loss , 'g-o' , label = 'Training Loss')
ax[1].plot(epochs , val_loss , 'r-o' , label = 'Validation Loss')
ax[1].set_title('Testing Accuracy & Loss')
ax[1].legend()
ax[1].set_xlabel("Epochs")


# %% [code]
preds_VIT = model.predict(X_test, verbose=0)

# %% [code]
y_test_ground_truth = np.argmax(y_test, axis=1)

# %% [code]


# %% [code]
predictions_VIT = np.argmax(preds_VIT, axis=1)


# %% [code]
from sklearn.metrics import classification_report

print("Classification Report:")
print(classification_report(y_test_ground_truth, predictions_VIT, target_names=[' meningioma (Class 0)', ' glioma (Class 1)', 'pituitary tumor(Class 2)'], digits = 4))

# %% [code]
from sklearn.metrics import classification_report,confusion_matrix

cm = pd.DataFrame(data=confusion_matrix(y_test_ground_truth, predictions_VIT, labels=[0, 1, 2]), index=["Actual meningioma", "Actual glioma", "Actual pituitary tumor"],columns=["Predicted meningioma", "Predicted glioma", "Predicted pituitary tumor"])
cm

# %% [code]
import seaborn as sns
sns.heatmap(cm,annot=True,fmt="d")

# %% [code]


# %% [code]
